# Supplementary material for: Composite Structural Supercapacitors: High-Performance Carbon Nanotube Supercapacitors through Ionic Liquid Localisation
Source: Nanomaterials (Basel). 2022 Jul 25;12(15):2558. doi: 10.3390/nano12152558 (PMC9330893; doi:10.3390/nano12152558)
Supplement: Supplementary file 1 [file nanomaterials-12-02558-s001.zip]

Archive with 2 entries (2 files):
- nanomaterials-1814123 -  SBS testing of SSC5.mp4
- nanomaterials-1814123 - SM Proofreading.pdf
